# Supplementary material for: Higher PUFA and n-3 PUFA, conjugated linoleic acid, α-tocopherol and iron, but lower iodine and selenium concentrations in organic milk: a systematic literature review and meta- and redundancy analyses
Source: Br J Nutr. 2016 Mar 28;115(6):1043–60. doi: 10.1017/S0007114516000349 (PMC4838834; doi:10.1017/S0007114516000349)
Supplement: Supplementary file 1 [file S0007114516000349sup.zip]

Archive with 2 entries (2 files):
- S0007114516000349sup001.docx
- S0007114516000349sup002.docx
